# Supplementary material for: Identification of stem rust resistance genes in wheat cultivars in China using molecular markers
Source: PeerJ. 2018 May 24;6:e4882. doi: 10.7717/peerj.4882 (PMC5971096; doi:10.7717/peerj.4882)
Supplement: Supplemental Information 1 [file peerj-06-4882-s001.zip]

Archive with 1 entries (1 files):
- RAW data.doc
